# Supplementary material for: Risk of Cardiovascular Events in Adults Aged 40 to 79 Years with Diagnosed Hypertension, High Cholesterol, and/or Diabetes but Not on Medications: Findings from Nationwide Cross-Sectional Studies
Source: J Cardiovasc Dev Dis. 2024 Aug 29;11(9):268. doi: 10.3390/jcdd11090268 (PMC11432436; doi:10.3390/jcdd11090268)
Supplement: Supplementary file 1 [file jcdd-11-00268-s001.zip]

Archive with 1 entries (1 files):
- jcdd-3127670-supplementary.pdf
